# Supplementary material for: A Scoping Review of Climate Change, Climate-Related Disasters, and Mental Disorders among Children in Low- and Middle-Income Countries
Source: Int J Environ Res Public Health. 2022 Mar 2;19(5):2896. doi: 10.3390/ijerph19052896 (PMC8910112; doi:10.3390/ijerph19052896)
Supplement: Supplementary file 1 [file ijerph-19-02896-s001.zip]

Archive with 1 entries (1 files):
- ijerph-1544533-supplementary.pdf
